# Supplementary material for: One-Step Carbonization Synthesis of Magnetic Biochar with 3D Network Structure and Its Application in Organic Pollutant Control
Source: Int J Mol Sci. 2022 Oct 20;23(20):12579. doi: 10.3390/ijms232012579 (PMC9604314; doi:10.3390/ijms232012579)
Supplement: Supplementary file 1 [file ijms-23-12579-s001.zip]

Archive with 1 entries (1 files):
- ijms-1954306-supplementary.pdf
